# Supplementary material for: Single molecule, full-length transcript sequencing provides insight into the TPS gene family in Paeonia ostii
Source: PeerJ. 2021 Jul 15;9:e11808. doi: 10.7717/peerj.11808 (PMC8286706; doi:10.7717/peerj.11808)
Supplement: Supplemental Information 5 [file peerj-09-11808-s005.txt]

LOCUS       PoTPS1                  2099 bp    mRNA    linear   PLN 03-MAR-2021
DEFINITION  Paeonia ostii.
ACCESSION   PoTPS1
VERSION
KEYWORDS    .
SOURCE      Paeonia ostii
  ORGANISM  Paeonia ostii
            Eukaryota; Viridiplantae; Streptophyta; Embryophyta; Tracheophyta;
            Spermatophyta; Magnoliopsida; eudicotyledons; Gunneridae;
            Pentapetalae; Saxifragales; Paeoniaceae; Paeonia.
REFERENCE   1  (bases 1 to 2099)
  AUTHORS   Jing,S.
  TITLE     Single molecule, full-length transcript sequencing provides insight
            into the TPS gene family in Paeonia ostii
  JOURNAL   unpublished
REFERENCE   2  (bases 1 to 2099)
  AUTHORS   Jing,S.
  TITLE     Direct Submission
  JOURNAL   Submitted (03-MAR-2021) College of Horticulture and Plant
            Protection, Yangzhou University, Shuangqiao Street, Yangzhou,
            Jiangsu 225000, China
COMMENT     Bankit Comment: ALT EMAIL:tian_691420353@sina.com
            Bankit Comment: TOTAL # OF SEQS:10
            
            ##Assembly-Data-START##
            Assembly Method       :: SMRT Analysis v. v2.3.0
            Sequencing Technology :: PacBio
            ##Assembly-Data-END##
FEATURES             Location/Qualifiers
     source          1..2099
                     /organism="Paeonia ostii"
                     /mol_type="mRNA"
                     /db_xref="taxon:459177"
                     /country="China"
                     /collection_date="2017.6.24"
     CDS             <277..>1974
                     /codon_start=1
                     /product="PoTPS"
                     /translation="MPGNNYNGNSGIPTSRVERLLRDRELRKSNRSSHLNEATDSSRT
                     NEAFEYEHRLREEENLGNSYVQQYLEGAVAARALTEGCERHDEKPFRQRLLVVANRLP
                     VSAVRRGEESWSLEISAGGLVSALLGVKEFEARWIGWAGVNVPDEVGQKALTKALAEK
                     RCIPVFLDEEIVHQYYNGYCNNILWPLFHYLGLPQEDRLATTRSFQSQFAAYKKANQM
                     FADVVNKHYEEGDVVWCHDYHLMFLPKCLKEYNIKMKVGWFLHTPFPSSEIHRTLPSR
                     SDLLRSVLCADLVGFHTYDYARHFVSACTRILGLEGTPEGVEDQGRLTRVAAFPIGID
                     SDRFIRALEVPQVQEHIKELTERFAGRKVMLGVDRLDMIKGIPQKILAFEKFLEENPS
                     WRDKVVLLQIAVPTRTDVPEYQKLTSQVHEIVGRINGRFGTLTAVPIHHLDRSLDFHA
                     LCALYAVTDVALVTSLRDGMNLVSYEFVACQDSKKGVLILSEFAGAAQSLGAGAILVN
                     PWNITEVASSIGQALNMLPEEREKRHRHNFVHVTTHTAQEWAETFVRYMEYGLVSCN"
BASE COUNT      598 a    407 c    488 g    606 t
ORIGIN      
        1 ttcagaatct ggagatttcc atctctctcc cttctcactc aaagacagca ctcacctcat
       61 cacaacttgt tgttttcttc cccacccgaa taccaccgtc aatcttaaag gtgcttttat
      121 tgcaatgctc agctgaaacc cattttggat caagttcaaa ccagaccatt caatttcata
      181 caactttagg ttttgaagcc tattttgaag aacgcacgat tgatctggaa acacctgata
      241 tcatattaaa gttggtgttg gattcaatct gaacatatgc cggggaacaa ttataacggt
      301 aattccggca tccccacgag ccgagtagaa aggctcttga gggatagaga gctaaggaaa
      361 agcaacagga gttctcacct gaatgaggca actgacagta gcaggacaaa cgaggcattt
      421 gagtatgaac atcgcttgag agaagaggaa aatttgggga attcttacgt gcaacaatac
      481 ttggaagggg ctgtggctgc tagggcactc actgaaggat gtgaaagaca cgatgagaag
      541 cctttcagac agagattgtt ggtggtggcc aacaggttgc cagtctctgc agttaggaga
      601 ggtgaggaat catggtcatt ggagataagt gctgggggtc ttgtcagtgc tcttctgggc
      661 gtgaaggagt ttgaggcgag atggattggg tgggcaggag taaatgtgcc agatgaggtt
      721 ggacagaagg cacttactaa agctctagct gaaaagagat gcatccctgt attccttgat
      781 gaagaaattg ttcatcaata ttacaatggc tattgcaaca acatcttgtg gcctcttttc
      841 cattatcttg gacttccaca agaagatcgg ctggccacca ctagaagttt ccaatctcag
      901 tttgcagcat ataagaaggc aaatcaaatg tttgctgatg tggtgaacaa gcattatgaa
      961 gaaggtgatg tcgtctggtg ccacgattac catcttatgt ttcttccgaa atgcctgaag
     1021 gaatataata tcaaaatgaa agttggttgg tttctccaca caccctttcc ttcttctgaa
     1081 atccacagga cattgccatc tcgatcagac ctgctgcgtt ctgttctttg tgctgattta
     1141 gttggttttc acacctatga ttatgcaagg cattttgtta gtgcttgtac tcgaattctt
     1201 ggacttgaag gtacccctga aggagtagag gatcaaggaa gattgactcg cgtcgctgcg
     1261 tttcctattg ggatagactc agatcggttc attcgagcac ttgaggttcc tcaagttcag
     1321 gagcacatca aagaattaac agaaaggttt gctggtcgaa aggtaatgtt aggtgttgat
     1381 cgccttgata tgattaaagg tattccccaa aagatactgg catttgaaaa atttctcgag
     1441 gaaaacccga gttggcgtga caaagttgtt cttttgcaaa ttgctgtgcc aactagaaca
     1501 gatgttcccg agtatcaaaa actcacaagc caggtgcatg aaattgtcgg gcgaatcaat
     1561 ggaagatttg gaacattaac agctgttcca atccaccacc tggatcgttc tctcgacttc
     1621 catgccttat gtgcactcta tgctgttact gatgtagcac ttgtcacatc tttgagggat
     1681 ggaatgaatc tcgtaagcta cgaatttgtg gcatgccaag attcgaagaa aggggttctt
     1741 attctaagtg aatttgcagg agctgcacag tctctgggtg ctggagcaat cctagtgaac
     1801 ccttggaaca tcacagaggt tgcttcttca attggccaag cattgaatat gttacctgaa
     1861 gaaagagaga agcgacatcg gcataacttt gtacacgtga caacccatac tgcccaggaa
     1921 tgggccgaaa cctttgtaag gtatatggaa tatggattag tatcatgtaa ttaatttgca
     1981 ttgtgaaact ggtgtcatct tcatactttt ttttttttat aaaataaaca tatctgcata
     2041 cttttaatgt aacagtgaat atcattatat tagttaatat gcatcgtatt gtgttgaag
//
LOCUS       PoTPS3                  3277 bp    mRNA    linear   PLN 03-MAR-2021
DEFINITION  Paeonia ostii.
ACCESSION   PoTPS3
VERSION
KEYWORDS    .
SOURCE      Paeonia ostii
  ORGANISM  Paeonia ostii
            Eukaryota; Viridiplantae; Streptophyta; Embryophyta; Tracheophyta;
            Spermatophyta; Magnoliopsida; eudicotyledons; Gunneridae;
            Pentapetalae; Saxifragales; Paeoniaceae; Paeonia.
REFERENCE   1  (bases 1 to 3277)
  AUTHORS   Jing,S.
  TITLE     Single molecule, full-length transcript sequencing provides insight
            into the TPS gene family in Paeonia ostii
  JOURNAL   unpublished
REFERENCE   2  (bases 1 to 3277)
  AUTHORS   Jing,S.
  TITLE     Direct Submission
  JOURNAL   Submitted (03-MAR-2021) College of Horticulture and Plant
            Protection, Yangzhou University, Shuangqiao Street, Yangzhou,
            Jiangsu 225000, China
COMMENT     Bankit Comment: ALT EMAIL:tian_691420353@sina.com
            Bankit Comment: TOTAL # OF SEQS:10
            
            ##Assembly-Data-START##
            Assembly Method       :: SMRT Analysis v. v2.3.0
            Sequencing Technology :: PacBio
            ##Assembly-Data-END##
FEATURES             Location/Qualifiers
     source          1..3277
                     /organism="Paeonia ostii"
                     /mol_type="mRNA"
                     /db_xref="taxon:459177"
                     /country="China"
                     /collection_date="2017.6.24"
     CDS             <241..>3120
                     /codon_start=1
                     /product="PoTPS"
                     /translation="MKLNSCEEICISPNSPTLLQTAHFPGNMYNNYSPATPRTNSYSP
                     TTPRTRLERLLRERELRKLNRSLNFHSTEEPRDGSREGELFWNDPFLTDGDNLSFCNE
                     EEFLEVARPSNDGFEWLDGRPSKQRLLVVANRLPVSAIRKGEDSWQLEVSVGGLVTAL
                     LGVKEFEARWIGWAGVNVPDEIGQRALTKALAEKRCIPVFLDEEIVHQYYNGYCNNIL
                     WPLFHYLGLPQEDRLATTRSFQSQFDAYKKANQMFADVVNEHYEEGDVVWCHDYHLMF
                     LPKCLKEYNSKMKVGWFLHTPFPSSEIHRTLPSRSELLRSVLAADLVGFHTYDYARHF
                     VSACTRILGLEGTPEGVENQGKLTRVAAFPIGIDSDRFIRALELPQVQEHMKELKERF
                     SDRKVMLGVDRLDMIKGIPQKILAFEKFLEENPNWRDKVVLLQIAVPTRTDVPEYQKL
                     TSQVHEIVGRINGKFGTLTAVPIHHLDRSLDFHALCALYAVTDVALVTSLRDGMNLVS
                     YEFVACQASKKGVLILSEFAGAAQSLGAGAILVNPWNITEVANSIGYALNMPPDEREK
                     RHWHNFMHVTTHTSQEWAETFVSELNDTILEAQLRTKQVPPLLPAEVAINRYIQSNNR
                     LLILGFNATITEPADNPGSRGDQIKEMELKLHPDLKEPLKMLCDDPKTTVVVLSGSDR
                     SVLDDNFGEYDLWLAAENGMFLRCTKGEWMTTMPENLNMDWVDSVKHVFEYFTERTPR
                     SHFELRETSLVWNYKYADFEFGRLQARDMLQHLWTGPISNASLDVVQGGRSVEVRAVG
                     VTKGAAIDRILGEIVHYKGMKEPIDYVLCIGHFLGKDEDVYTFFEPELPSETTIAART
                     KVAEPATCATKVSINKCGSKGCCNKNQRPLSSLAKRTGNEGNGWQCTHGQILIQEGSS
                     VLDLNGDNYFSCAVGRKRSKARYLLASSDDVVTLLKDLAESCLSG"
BASE COUNT      909 a    653 c    773 g    942 t
ORIGIN      
        1 aaggatcttc ccctttctct ttctctgcgc gagtgttttt ctctctctct ctctctctct
       61 cctcgttatc tatggataat tttaatccgt tttaagattt ttctctactc atccctggcc
      121 acaatccccc aaaatatcgg ttaaagccaa cttgctttct cgtgtccata tcacatcggc
      181 actagcacac agtacacacg tttttaagaa aaagcagggg tttctttata aatcaaggtg
      241 atgaagttga attcgtgtga agagatctgc atttcgccaa acagtccgac tctgttacaa
      301 actgcgcatt ttcctgggaa catgtataat aactatagtc cagccacccc cagaactaat
      361 agctatagtc caaccacccc cagaaccaga ttggaaaggc tcttgaggga aagggagcta
      421 aggaaattga acaggtcctt gaatttccac tcaactgagg agccaaggga tggtagcagg
      481 gagggtgagc tcttttggaa tgaccctttc ctaactgatg gtgataactt gagtttttgc
      541 aatgaggaag agttcttgga agtggcaagg ccatccaatg atggatttga atggctagac
      601 ggacggcctt ccaaacaacg tttattggtt gtagccaata ggctgccggt ctctgccatt
      661 agaaagggtg aggactcttg gcaactagag gtaagtgtag gagggctagt caccgcactt
      721 ttgggtgtga aggaatttga ggctagatgg attggttggg ctggtgtaaa tgtacctgac
      781 gaaattggcc agagagcact tactaaagct ctagctgaaa agaggtgcat ccccgttttt
      841 cttgatgaag agattgttca tcagtattac aatggctact gtaacaacat tttgtggcct
      901 cttttccatt atctcgggct tccacaagaa gaccgcctcg caactacccg tagtttccag
      961 tcacaatttg atgcatataa gaaggcaaac caaatgtttg ctgatgtggt aaatgagcat
     1021 tatgaagagg gagatgtcgt ctggtgccat gactaccatc ttatgtttct tccgaagtgt
     1081 ctgaaagaat ataacagcaa aatgaaagtt ggttggtttc ttcacacacc cttcccttcc
     1141 tcggaaatac ataggacact gccatctcgg tcagagctgt tgagatctgt tcttgctgcg
     1201 gatttagttg gttttcacac atatgactac gcgaggcatt ttgttagtgc ctgcactcgt
     1261 attcttggtc ttgagggtac acctgaagga gtagagaatc aaggaaaact aacccgcgtg
     1321 gctgcgtttc ctattggtat agattctgac cgattcattc gagctcttga actccctcaa
     1381 gtccaggaac acatgaaaga attgaaagaa aggttttctg accgaaaggt aatgttaggt
     1441 gttgatcgtc tggatatgat taagggaatt ccccaaaaga tactggcatt tgaaaagttc
     1501 cttgaggaaa atccaaattg gcgtgataaa gtagttttgc tgcaaattgc tgtgccaaca
     1561 aggacagatg ttcccgagta tcaaaagctt accagtcagg ttcatgaaat tgtgggtcgc
     1621 atcaacggaa aattcggaac tcttaccgct gttccgatac accatttgga ccgatctctt
     1681 gactttcatg cactgtgtgc actatatgct gttactgatg tagcactcgt gacatcttta
     1741 cgggatggaa tgaatcttgt cagctatgag tttgtggcct gccaagcttc aaagaaaggg
     1801 gttctcattt taagtgagtt tgcaggtgca gctcagtctc ttggtgctgg ggctattttg
     1861 gtaaacccat ggaatatcac ggaagttgct aattcaattg gttacgcttt gaacatgcca
     1921 cctgatgaaa gagaaaagcg gcactggcac aatttcatgc atgtgactac tcacacatct
     1981 caagaatggg ctgaaacctt tgtaagtgag ctcaatgata ccattctcga agcacagctc
     2041 cggaccaaac aagttcctcc tttacttcct gccgaagttg caatcaaccg ttacatacaa
     2101 tccaacaatc gattgcttat actgggattt aatgcaacga taactgaacc agccgacaat
     2161 ccagggagca ggggagacca aattaaagaa atggagctta aattgcaccc cgatttaaaa
     2221 gaaccgttga agatgctatg tgatgatcca aagacaacgg ttgtcgttct cagtggaagt
     2281 gacagaagcg tcctggacga taactttggt gaatacgact tgtggttggc agctgaaaat
     2341 gggatgtttt tacgctgtac aaaaggagaa tggatgacaa caatgccaga aaatttgaat
     2401 atggattggg ttgacagtgt aaagcatgtt tttgagtact ttactgaaag aacacctcga
     2461 tctcattttg agcttcgtga gacttcgctt gtatggaatt acaagtatgc agatttcgaa
     2521 tttgggaggc ttcaagcaag agatatgttg cagcatcttt ggacggggcc tatctctaat
     2581 gcatccctcg atgttgtcca aggtggccga tctgttgagg tccgagcagt tggcgttaca
     2641 aagggtgcag cgattgatcg tatcttagga gaaattgttc attataaagg catgaaggaa
     2701 ccaatcgatt atgtcctatg tattgggcac tttcttggga aggacgaaga cgtgtacaca
     2761 ttttttgagc cggagcttcc ttctgaaaca acaatagcgg caagaaccaa ggtagccgaa
     2821 cctgcaacat gtgctacgaa ggtgtcaatc aacaaatgtg gatccaaggg ttgttgcaat
     2881 aagaaccaac ggcccttgtc aagcttggcg aagagaacag gcaatgaagg gaatggttgg
     2941 cagtgtacac atggtcaaat attgatacaa gaaggttcat cggtgcttga tttgaacggt
     3001 gacaattatt tctcttgtgc tgttggacgg aagcgatcaa aggctagata tctacttgca
     3061 tcatcagatg atgttgtcac tcttttaaag gacttggctg agtcttgttt gtcgggttga
     3121 taaaaaatat gactcgactc agtcttctct gtttacatat tttttgatct ccaaagctag
     3181 agggttacta gtttgtcaaa tttgagctac agcgagattg aatgtatgga tttagttcta
     3241 attttgcttt atagatttcg ccgctgtcaa gttatct
//
LOCUS       PoTPS4                  3264 bp    mRNA    linear   PLN 03-MAR-2021
DEFINITION  Paeonia ostii.
ACCESSION   PoTPS4
VERSION
KEYWORDS    .
SOURCE      Paeonia ostii
  ORGANISM  Paeonia ostii
            Eukaryota; Viridiplantae; Streptophyta; Embryophyta; Tracheophyta;
            Spermatophyta; Magnoliopsida; eudicotyledons; Gunneridae;
            Pentapetalae; Saxifragales; Paeoniaceae; Paeonia.
REFERENCE   1  (bases 1 to 3264)
  AUTHORS   Jing,S.
  TITLE     Single molecule, full-length transcript sequencing provides insight
            into the TPS gene family in Paeonia ostii
  JOURNAL   unpublished
REFERENCE   2  (bases 1 to 3264)
  AUTHORS   Jing,S.
  TITLE     Direct Submission
  JOURNAL   Submitted (03-MAR-2021) College of Horticulture and Plant
            Protection, Yangzhou University, Shuangqiao Street, Yangzhou,
            Jiangsu 225000, China
COMMENT     Bankit Comment: ALT EMAIL:tian_691420353@sina.com
            Bankit Comment: TOTAL # OF SEQS:10
            
            ##Assembly-Data-START##
            Assembly Method       :: SMRT Analysis v. v2.3.0
            Sequencing Technology :: PacBio
            ##Assembly-Data-END##
FEATURES             Location/Qualifiers
     source          1..3264
                     /organism="Paeonia ostii"
                     /mol_type="mRNA"
                     /db_xref="taxon:459177"
                     /country="China"
                     /collection_date="2017.6.24"
     CDS             <1400..>3085
                     /codon_start=1
                     /product="PoTPS"
                     /translation="MLGVDRLDMIKGIPQKILAFEKFLEENPNWRDKVVLLQIAVPTR
                     TDVPEYQKLTSQVHEIVGRINGKFGTLTAVPIHHLDRSLDFHALCALYAVTDVALVTS
                     LRDGMNLVSYEFVACQASKKGVLILSEFAGAAQSLGAGAILVNPWNITEVANSIGYAL
                     NMPPDEREKRHLHNFMHVTTHTSQEWAETFVSELNDTILEAQLRTKQVPPLLPVEIAI
                     NRYIQSNNRLLILGFNATITEPADNPGSRGDQIKEMELKLHPDLKEPLKMLCDDPKTT
                     VFILSGSDRSVLDDNFGEYDLWLAAENGMFLRCTKGEWMTTMPENLNMDWVDSVKHVF
                     EYFTERTPRSHFELRETSLVWNYKYADFEFGRLQARDMLQHLWTGPISNASLDVVQGG
                     RSVEVRAVGVTKGAAIDRILGEIVHYKGMKEPIDYVLCIGHFLGKDEDVYTFFEPELP
                     SETTLAARTKLAEPATSATKVSTNKCGSKGSCSKNQRPLSSLVKRTGNEGNGWQCTHG
                     QISLQEGSSVLDLNGDNYFSCAVGRKRSKARYLLGSSDDVVTLLKDLAKSSLS"
BASE COUNT      956 a    622 c    760 g    926 t
ORIGIN      
        1 gcgcgagtgc gtctctcttc ctcgttgtct atggataatc gtaatccgtt ttaagatttt
       61 tctctataca tccctggcca caatcccccc aaatatcggt taaagccaac ttgctttctc
      121 gtgtccatgt cacatcggta ctagtacaca ctacacacgt tttaaagaaa aaaacagggg
      181 tttctttata aatcaaggtg atgaagttga attcgtccga agagatctgc atttcgccaa
      241 agagtctgct cttgtacaga ctctgttaaa gacggcgcat ttttctggga acatgtgtaa
      301 taactgtaat ccagccactc ccagaactaa taactacagt ccagccaccc cagaactaga
      361 ttggaaagac tcttgaggga aagagagcta aggaaattga acaggtcctt gactttccaa
      421 tcaactgagg agccaaggga tggtagcaag gagggtgagc tctttgggaa tgaccccttt
      481 ctagctgatg gtgataactt gagtttttgc aatgaggaag agttcttgga agtggcaaga
      541 acattcagtg atgggtttga atggccagat ggacggtctt ccaaacaacg tttattggtt
      601 gtagccaata ggcttccggt ctccgctgtt agaaagggcg aggactcttg gcaactagag
      661 ataagtgtag gagggctagt aagcgcactt ttggtgtgaa ggagtttgag gctagatgga
      721 ttggttgggc tggtgtaaat gtacctgacg aaattggcca gagagcactt actaaagccc
      781 tagctgaaaa gaggtgcatc cctgtttttc ttgatgaaga gattgttcat cagtattaca
      841 atggctattg taacaacatt ttgtggcctc ttttccatta tcttgggctt ccacaagaag
      901 atcgcctcgc aactacccgt agtttccagt cacaatttga tgcatataag aaggcaaacc
      961 aaatgtttgc tgatgtggta aatgagcatt atgaagaggg tgatgtcgtc tggtgtcatg
     1021 attaccatct tatgtttctt ccaaaatgcc tgaaagaata taacagcaaa atgaaagttg
     1081 gttggtttct ccacacacct ttcccttcct cggaaataca taggacactg ccatctcgat
     1141 cagagctgtt gagatctgtt cttgccgcag atttagttgg tttccacaca tatgactacg
     1201 cgaggcattt tgttagcgcc tgtactcgta ttcttgggct tgagggtaca cctgaaggag
     1261 tagaggatca agggaaacta actcgcgtgg ctgcgttccc tattggtata gattctgatc
     1321 gattcattcg agcccttgaa ctccctcaag tccaggaaca catgaaagaa ttgaaagaaa
     1381 ggttttctgc cgaaaggtaa tgttaggtgt tgaccgtctg gatatgatta agggaattcc
     1441 ccaaaagata ctggcatttg aaaagttcct tgaggaaaat ccaaattggc gtgataaagt
     1501 agttttgctg caaattgctg tgccaacaag aacagatgtt cccgagtatc aaaagcttac
     1561 cagtcaggtt catgaaattg tgggtcgcat caacggaaaa ttcggaactc ttactgctgt
     1621 tccgatacac catttggacc gatctctcga ctttcacgca ttgtgtgcac tatatgctgt
     1681 tactgatgta gcactcgtga catctttacg ggatggaatg aatcttgtca gctatgagtt
     1741 tgtggcctgc caagcttcaa agaaaggggt tcttatttta agtgagtttg caggtgcagc
     1801 tcagtctctt ggtgctgggg ctattttggt gaacccatgg aatatcacag aagttgctaa
     1861 ttcaattggt tatgctttga acatgccacc tgatgaaaga gaaaagcggc acttgcacaa
     1921 tttcatgcat gtgactactc acacatctca agaatgggct gaaacctttg taagtgaact
     1981 caatgatacc attctcgaag cacagctcag gaccaaacaa gttccacctt tacttcctgt
     2041 cgaaattgcc attaaccgtt acatacaatc caacaatcga ttgcttatac tgggatttaa
     2101 tgcaacgata actgaaccag ccgacaatcc agggagcagg ggagaccaaa ttaaagaaat
     2161 ggagcttaaa ttgcaccccg atttaaaaga accattgaag atgttatgtg atgatccaaa
     2221 gacaacggtt ttcattctca gtggaagtga cagaagcgtc ctggatgata actttggtga
     2281 atacgactta tggttggcag ctgaaaatgg gatgttttta cgctgtacga aaggagaatg
     2341 gatgacaaca atgccagaaa atttgaacat ggattgggtt gacagtgtaa agcatgtttt
     2401 tgagtatttt actgaaagaa cacctcgatc tcattttgag cttcgtgaga cttcgcttgt
     2461 atggaattac aagtatgcag attttgaatt tgggaggctt caagcaaggg atatgttgca
     2521 gcatctttgg acagggccta tctctaatgc atccctcgat gttgtccaag gtggccgatc
     2581 tgttgaggtc cgagcagttg gtgttacaaa gggtgcagcg attgatcgta tcttaggaga
     2641 aattgttcat tataaaggca tgaaggaacc aattgattat gtcctgtgta ttgggcactt
     2701 tctcgggaag gacgaagacg tttatacatt ttttgagcca gagcttcctt ctgagacaac
     2761 actagcggca agaaccaagt tagccgaacc tgcaacatct gctacaaagg tgtcaacgaa
     2821 caaatgtgga tccaagggtt cttgcagtaa gaaccaacgg cccttgtcaa gcttggtaaa
     2881 gagaacaggc aatgaaggaa atggttggca gtgtacgcat ggtcaaatct cgttacaaga
     2941 aggctcatcg gttctcgatc tgaatggtga caattatttc tcttgtgctg ttggacggaa
     3001 gcgatcaaag gctagatatc tacttggatc atcagatgac gttgtcactc ttttgaaaga
     3061 cttggctaag tcttctttga gttgataaaa atcatgattg gactttcaag tttgcatatt
     3121 ttttaatctc caaagctaga gggttactag tttatcaaat ttcagctaca gcgagatttg
     3181 aatgtacgga ttaaatgtag gtgctttaca gaaagaaatt ttattttaaa aaaaaaaaaa
     3241 aaaaaaaaaa aaaaaaaaaa aaac
//
LOCUS       PoTPS5                  3567 bp    mRNA    linear   PLN 03-MAR-2021
DEFINITION  Paeonia ostii.
ACCESSION   PoTPS5
VERSION
KEYWORDS    .
SOURCE      Paeonia ostii
  ORGANISM  Paeonia ostii
            Eukaryota; Viridiplantae; Streptophyta; Embryophyta; Tracheophyta;
            Spermatophyta; Magnoliopsida; eudicotyledons; Gunneridae;
            Pentapetalae; Saxifragales; Paeoniaceae; Paeonia.
REFERENCE   1  (bases 1 to 3567)
  AUTHORS   Jing,S.
  TITLE     Single molecule, full-length transcript sequencing provides insight
            into the TPS gene family in Paeonia ostii
  JOURNAL   unpublished
REFERENCE   2  (bases 1 to 3567)
  AUTHORS   Jing,S.
  TITLE     Direct Submission
  JOURNAL   Submitted (03-MAR-2021) College of Horticulture and Plant
            Protection, Yangzhou University, Shuangqiao Street, Yangzhou,
            Jiangsu 225000, China
COMMENT     Bankit Comment: ALT EMAIL:tian_691420353@sina.com
            Bankit Comment: TOTAL # OF SEQS:10
            
            ##Assembly-Data-START##
            Assembly Method       :: SMRT Analysis v. v2.3.0
            Sequencing Technology :: PacBio
            ##Assembly-Data-END##
FEATURES             Location/Qualifiers
     source          1..3567
                     /organism="Paeonia ostii"
                     /mol_type="mRNA"
                     /db_xref="taxon:459177"
                     /country="China"
                     /collection_date="2017.6.24"
     CDS             <789..>3359
                     /codon_start=1
                     /product="PoTPS"
                     /translation="MVSRSYSNLLDLASGDVRGLKKLPRVMTVAGVLSELDDDNSSSG
                     APSSVSQERMIIVGNQLPVRAHRRSEGNGEWYFSWDEDSLLLQLKDGLGEDMEVIYIG
                     CLREEIDPSEQDEVSQTLLETFKCVPAFIPPELFSKFYHGFCKQQLWPLFHYMLPLSP
                     DLGGRFDRSLWQAYVSVNKIFADKVREVINPDEDFVWVHDYHLMVLPTFLRKRFNRVR
                     LGFFLHSPFPSSEIYRTLPVRDELLRALLNSDLIGFHTFDYARHFLSCCSRMLGLSYQ
                     SKRGYIGLEYYGRTVSIKILPVGIHIEQTRTMLNLLETESKVAELRDQFKGQTVLLGV
                     DDMDIFKGISLKLLAMEQLLIQHPDKRGKVVLVQIANPARGRGRDVQEVQSETYVTVN
                     RIKEKFGRPGYDPVVLIDRPLQFYERIAYYVIAECCLVTAVRDGMNLIPYEYIICRQG
                     NEKLDETLGLNPEAPKKSMLVVSEFIGCSPSLSGAIRVNPWNIDAVAEAMDSALNVSE
                     AEKQMRHEKHYRYVSTHDVGYWAHSFLQDLERACRDHVRRRCWGIGFGLGFRVIALDP
                     NFRKLSVEHIVSAYRRTKNRAILLDYDGSMMLQSSVGTTPHAEAIGILNNLCRDPNNV
                     VFLVSGKDRTTLTEWFSSCERLGIAAEHGYFIRPNHDADWETCFPVSDFYWKQIAEPV
                     MKVYTETTDGSTIETKESALVWNYQYADPDFGSCQAKELLDHLESVLANEPVSVKSGD
                     HIVEVKPQGVNKGLVAERLLVTMQQKGMLPDFVLCIGDDRSDEDMFEVILSAMAGPSL
                     SPVAEVFACSVGRKPSKAKYYVEDTPEILRILQGLANAYEQAARNASQASGSVIMDRE
                     "
BASE COUNT      925 a    608 c    859 g   1175 t
ORIGIN      
        1 aaactatttt ttattggtgg gagatgggtt gattatgcat ttgatttctt aagctatatt
       61 gatctgttgc tgtgtaaata gaccagtttg acattgttcg attgcttggt tctgtgtatc
      121 aattacagtc tagaggtaat tcttgtcact gtttggatgt tataacctta ggtttagctt
      181 ctgggtactt ctaattttgt ataaattttc tgtttttttg cttgattcac tattgggtat
      241 aagattttgt tttgcggttc atatatttct ttcaatttga tttggattta gatgcgtgtt
      301 attagaagat aactcagtgt gattctgaat tgtagagaaa gggaaccatt gaaaatcact
      361 ggagttaatc tatagttaag gattatatgc caaatagacc tgtttgttct gagacagaat
      421 ttcacctccg aatttagttg aagaggcatg ataaagtctt gcaagcttta attgaaaccc
      481 caaggccaca cttcaatttt tttttccagg aaccattttc tttggataca aatatagcca
      541 aaaggtttta tgttcttaat aaacaataga atctaatatg cgttccccct gaactgttct
      601 ctttattgca ttttctttgg ttgttgggta atgggagtat atttacttga tatggggttt
      661 agctagattt gcaggttctt ttttcctgat tttatctcat caggtgtgtt ttcagggctt
      721 ggttttgtta attagttaaa gaagaatcaa cttagtccca ttgttattcc cagtattagt
      781 tcttgacgat ggtttcgagg tcgtattcta accttttgga tcttgcctcc ggagatgtta
      841 gaggtttaaa gaagctccct cgagtgatga ctgttgctgg ggtattgtca gagctagatg
      901 acgataatag tagctctgga gctccctcgt ccgtgtccca agaacggatg attattgtgg
      961 gaaatcagct tcccgttcga gcgcatagga gatcggaggg taatggagag tggtatttca
     1021 gctgggatga ggactccctt cttttgcaac tcaaagatgg ccttggagaa gatatggaag
     1081 tgatttatat tggttgtctt agagaagaaa tcgacccaag cgagcaagat gaagtatccc
     1141 aaaccttgct tgaaaccttc aaatgtgtcc cggctttcat tcctcctgag ctatttagta
     1201 aattctatca tggtttttgt aaacagcaat tgtggccttt atttcactac atgcttcctc
     1261 tctcaccaga tcttggtggt cggtttgata ggtcactctg gcaagcttat gtctccgtga
     1321 acaagatttt tgcagataaa gtaagggaag tgattaatcc tgatgaagat tttgtgtggg
     1381 ttcatgatta ccatttgatg gttttgccta catttctgag gaagaggttt aatagggtga
     1441 ggctcggctt cttcctccat agtcctttcc catcatctga aatatatcgg actctacccg
     1501 taagagatga actcctacgt gctctcctga actctgacct tattggcttc catacttttg
     1561 attacgccag gcatttcctc tcttgttgta gtagaatgct cggcctttct taccaatcca
     1621 agcgaggcta tatagggctg gaatactatg gtcgtactgt aagcattaag attcttcctg
     1681 ttgggattca tattgaacag actcgtacga tgctgaatct tctcgagact gaatctaaag
     1741 ttgcagagtt acgggatcaa ttcaagggtc aaactgtttt gctaggggtt gatgacatgg
     1801 atatctttaa agggatcagc ttgaaacttt tggccatgga acaattactt atacagcatc
     1861 ccgataagcg gggtaaagtt gttttagttc aaattgcaaa ccctgcaaga ggccgaggaa
     1921 gggatgtaca ggaagttcag tccgaaactt atgtgacagt gaacaggatt aaagagaaat
     1981 ttggacggcc aggatatgat ccggtggttt tgatcgatag acctcttcaa ttctacgaac
     2041 gaattgctta ttatgttatt gcagagtgtt gtcttgttac ggcggtgagg gatgggatga
     2101 atcttatacc gtacgaatat attatatgta ggcaaggtaa tgaaaaacta gatgagacct
     2161 tgggactaaa cccggaggca ccaaagaaga gcatgctggt ggtttccgag tttattggct
     2221 gctccccatc actcagtggg gcaattcgag tgaatccatg gaacattgat gctgtggctg
     2281 aagctatgga ttctgcgctt aatgtatccg aggcagagaa acagatgcgg catgagaagc
     2341 actataggta tgtgagcacg catgatgttg gatattgggc gcatagcttt ttgcaggatc
     2401 ttgaaagggc atgtagggat catgttaggc ggaggtgctg gggtataggt tttgggttgg
     2461 ggtttcgggt aattgctttg gatccaaatt tcaggaaact ttcggtcgag catattgttt
     2521 cggcttatag gagaaccaag aaccgggcaa ttcttttgga ttatgatggt tcgatgatgc
     2581 tgcagagttc agtaggtaca actccacatg cagaggctat tggaatcttg aacaacttat
     2641 gtagagaccc caataatgtg gtttttcttg ttagtggaaa ggacagaaca actcttactg
     2701 aatggttttc ttcatgtgaa aggcttggca ttgctgcaga gcacggttat ttcataaggc
     2761 caaatcatga tgcagattgg gaaacttgct ttccggtgtc agatttttat tggaaacaaa
     2821 ttgctgagcc agtgatgaaa gtgtacaccg aaacaactga tggttctacc attgagacta
     2881 aagagagtgc acttgtttgg aattaccagt atgcagatcc agatttcggt tcatgccagg
     2941 ctaaggagct tctagatcac ctggaaagtg ttcttgctaa tgagccagtt tctgtcaaga
     3001 gtggcgacca cattgtagaa gttaaacctc agggtgtcaa taaaggtctc gtagccgaac
     3061 gtctccttgt aacaatgcag caaaagggaa tgcttcctga ttttgtgttg tgtatcggag
     3121 atgataggtc agatgaggac atgtttgagg tgatattgag tgcaatggca ggtccttctc
     3181 tctctcccgt tgccgaagtg tttgcttgca gtgttggccg gaaaccaagc aaggccaagt
     3241 actatgtgga agacacccct gagatactga gaatcttgca gggccttgct aatgcatacg
     3301 aacaggctgc tagaaatgct tcccaagctt ctgggtcagt gatcatggac agagagtaaa
     3361 ccacacacta cattatggtc tgtcctgtgc ataaaatttt ttccatgacc aatttatgga
     3421 tttctgataa tggttgacct ggatactatg agggtggtta aatttgttgt tggatatatg
     3481 tagtttttat tgtgagtaga tattatgtgc cttgatgtat tactattgtg ttgtttccct
     3541 ttgttattta tattatattg tctttgt
//
LOCUS       PoTPS6                  3216 bp    mRNA    linear   PLN 03-MAR-2021
DEFINITION  Paeonia ostii.
ACCESSION   PoTPS6
VERSION
KEYWORDS    .
SOURCE      Paeonia ostii
  ORGANISM  Paeonia ostii
            Eukaryota; Viridiplantae; Streptophyta; Embryophyta; Tracheophyta;
            Spermatophyta; Magnoliopsida; eudicotyledons; Gunneridae;
            Pentapetalae; Saxifragales; Paeoniaceae; Paeonia.
REFERENCE   1  (bases 1 to 3216)
  AUTHORS   Jing,S.
  TITLE     Single molecule, full-length transcript sequencing provides insight
            into the TPS gene family in Paeonia ostii
  JOURNAL   unpublished
REFERENCE   2  (bases 1 to 3216)
  AUTHORS   Jing,S.
  TITLE     Direct Submission
  JOURNAL   Submitted (03-MAR-2021) College of Horticulture and Plant
            Protection, Yangzhou University, Shuangqiao Street, Yangzhou,
            Jiangsu 225000, China
COMMENT     Bankit Comment: ALT EMAIL:tian_691420353@sina.com
            Bankit Comment: TOTAL # OF SEQS:10
            
            ##Assembly-Data-START##
            Assembly Method       :: SMRT Analysis v. v2.3.0
            Sequencing Technology :: PacBio
            ##Assembly-Data-END##
FEATURES             Location/Qualifiers
     source          1..3216
                     /organism="Paeonia ostii"
                     /mol_type="mRNA"
                     /db_xref="taxon:459177"
                     /country="China"
                     /collection_date="2017.6.24"
     CDS             <73..>2097
                     /codon_start=1
                     /product="PoTPS"
                     /translation="MVSRSYSNLLELASGETPSLGRMGRRIPRVISVAGIMSDTEDDP
                     SESVCSDISSSVQRDRIIIVANQLPIRAHRRSETNKGWTFSWDENSLLLQLKDGLGDD
                     DLDVIYVGCLKEEIHPNEQEEVSQILLETFKCVPTFLPPELFSRYYHGFCKQQLWPLF
                     HYMLPLSPDLGGRFNRSLWQAYVSVNKIFADRIMEVINPEDDFVWVHDYHLMVLPTFL
                     RKRFNRVKLGFFLHSPFPSSEIYKTLPIREELLRALLNADLIGFHTFDYARHFLSCCS
                     RMLGLTYESKRGYIGLEYYGRTVSIKILPVGIHMGQLQSVLSLPETEAKVAELMNQFC
                     DQGRIMLLGVDDMDIFKGISLKLLAMEQLLVQHPEWQGRVVLVQIANPARGRGKDVKE
                     VQDETHSTVKRINEAFGKPGYEPVVLIDLPLKFSERIAYYVVAECCLVTAVRDGMNLI
                     PYEYIISRQGNENLDKVLGLATSTSKKSMLVVSEFIGCSPSLSGAIRVNPWNIDAVAD
                     AMDCALEMAESEKQLRHEKHYRYVSTHDVGYWAHSFLQDLERTCRDHARRRCWGIGFG
                     LSFRVVALDPNFKKLGMEHIVSAYKRTTTRAILLDYDGTLMPQASIDKSPSSKSIEIL
                     NSLCRDKNNMVFIVSARSRKTLSEWFSPCEKLGIAAEHGYFLSDLSIFCF"
BASE COUNT      867 a    601 c    823 g    925 t
ORIGIN      
        1 atagtgattt tcagttctgc aaaagagtgt ttataaatgg attgaacaag ctcaacaaag
       61 aattgtgggt atatggtgtc gaggtcgtat tcaaatctat tggagctcgc ttccggcgaa
      121 actccgtcgt tgggacgcat ggggcggcga atcccccgtg ttatatcagt agccggcata
      181 atgtccgata cagaagatga cccatcggaa agtgtttgct ccgacatctc ttcgtcggtc
      241 caacgagacc gaattatcat tgttgcaaac cagttaccaa ttagagccca tcggagatcg
      301 gagaccaaca aaggttggac tttcagttgg gatgagaatt cgctactcct ccaattgaaa
      361 gacggtttag gagatgacga tcttgatgtt atatacgttg gttgtcttaa ggaggaaatt
      421 caccccaacg aacaagaaga ggtgtcgcag atactgctgg agacgtttaa gtgcgtgcct
      481 actttccttc cgccggagct ttttagcagg tactatcatg gtttttgtaa gcaacaattg
      541 tggcccttgt ttcattacat gttgcccttg tcgcctgacc tcggcggtag gttcaatcgg
      601 tccttgtggc aggcatatgt atctgttaac aagatttttg cggacaggat catggaagtc
      661 atcaacccag aagatgattt cgtgtgggta catgattatc atctcatggt cttacccaca
      721 ttcttgagga agaggttcaa tagagttaaa cttggatttt ttctacacag tccattccct
      781 tcctcagaga tctataagac actgcctata agggaagagc tattgagagc actgttgaat
      841 gctgatttaa ttgggttcca tacttttgat tatgcccggc attttctctc ctgttgcagt
      901 aggatgctcg gtcttactta tgaatccaag aggggttata ttggcctcga gtattatggt
      961 aggaccgtga gcatcaaaat tcttcccgta ggtatacaca tgggtcagct tcagtcggtc
     1021 ttgagcctcc cggagactga agccaaggtt gcagagctca tgaaccagtt ttgtgatcag
     1081 ggtaggataa tgttgcttgg ggtggatgat atggacatat ttaagggcat cagtctgaag
     1141 ttattggcaa tggagcagct gcttgtgcag cacccggagt ggcaaggaag ggttgtcttg
     1201 gtgcagattg ccaatccagc caggggtcga ggaaaagatg tgaaagaagt tcaggatgag
     1261 acacactcaa ctgtcaagcg gataaatgaa gcatttggga aacctgggta tgaacccgta
     1321 gttctaattg acctgccgct caagttttca gagaggatcg catattatgt tgtagccgaa
     1381 tgttgtttgg ttactgcagt tagggatggt atgaatctca ttccatatga atacataatc
     1441 agtcgccaag gaaatgagaa tttagataag gttttgggat tggcgacatc tacttccaag
     1501 aagagcatgt tggttgtctc tgagttcatt ggatgctccc cttccttgag tggtgcaatt
     1561 cgagtaaatc catggaatat cgatgcagtc gcagatgcaa tggattgtgc cctcgagatg
     1621 gctgaatcag aaaaacagct gcgtcacgaa aaacattacc ggtatgtcag tacccatgat
     1681 gttggctact gggcccatag tttcctgcaa gatttggaga ggacctgtag agatcatgcg
     1741 cgacgaaggt gctggggtat tggatttggg ttaagtttca gggttgtggc acttgatcca
     1801 aatttcaaga agctggggat ggaacacata gtgtcagctt acaaaaggac tacaactagg
     1861 gcaatccttt tagattatga tggtacatta atgcctcaag cttcaattga taagagccca
     1921 agctccaaat ccattgaaat tcttaacagt ttgtgtagag ataagaacaa catggttttc
     1981 atagtcagtg ctagaagcag aaagacgctc tccgaatggt tttccccttg cgagaagctg
     2041 ggaattgctg cagagcatgg ctattttctg agtgacttat ccatcttctg cttttagttt
     2101 tatgaatgca ggtttagttg aaattgacga ttgcatggtt ggctgcaggc taattcgaga
     2161 tgaggagtgg gaaacatgtg tgccagtgac agattgtagc tggaagcaga ttgcagagcc
     2221 agtgatgaag ctttacactg agacaactga tggttccaca atcgaagata aggaaacctc
     2281 attggtctgg tgttatgaag atgcagatcc tgattttgga tcttgccaag ccaaagaact
     2341 ccttgatcat ctcgagagtg ttcttgccaa tgaaccagta acggtcaaga gtgggccaaa
     2401 tagtgtggag gttaagccac agggtgtgag caaggggcta gtggcgaaac gcctactttc
     2461 caccatgcaa gagtggggga tgacaccgga ttttgttcta tgcataggag acgaccgatc
     2521 tgatgaagac atgtttgagg tgattacaag ttcaatggca ggcccatcca tagctcccaa
     2581 ggcagaagtg tttgcatgta ctgttggtaa aaaacccagt aaggccaagt attatctgga
     2641 cgacacgatg gaaattgtta ggttgatgca ggggttagct tctgtttcag aactagttcc
     2701 agcctacaac taagaagtgc acccacaagt tcaatggcag gcccatccat agctcccaag
     2761 gcagaagtgt ttgcgtgtac tgttggtaaa aaaccctgta aggctaagtt ttatctggac
     2821 gacacgatgg aaattgttag gttgatgcag gggttagctt ctgtttcaga actagttcca
     2881 gcctacaact aagaagaagt gcacccactt gccttctttg gttgtggaca tataggttaa
     2941 aagcagggcg gcatggttct caaatttctt ccagactttc ttgggttatc ttccatgtaa
     3001 attattgtag tgctactaaa aggagaagat gtgcaattta gggtacattt tttttgaact
     3061 ggtttgtcca tctagtaaag gtgtaaatat ttgattatgc catgtaatct gtatttgttt
     3121 cttttcagta gcaataatag gctgaatgct tgagaatgtc atctgtgctg gaaaacgatt
     3181 ctttggtttt gatggaatta ttagtcctag aatgat
//
LOCUS       PoTPS7                  3112 bp    mRNA    linear   PLN 03-MAR-2021
DEFINITION  Paeonia ostii.
ACCESSION   PoTPS7
VERSION
KEYWORDS    .
SOURCE      Paeonia ostii
  ORGANISM  Paeonia ostii
            Eukaryota; Viridiplantae; Streptophyta; Embryophyta; Tracheophyta;
            Spermatophyta; Magnoliopsida; eudicotyledons; Gunneridae;
            Pentapetalae; Saxifragales; Paeoniaceae; Paeonia.
REFERENCE   1  (bases 1 to 3112)
  AUTHORS   Jing,S.
  TITLE     Single molecule, full-length transcript sequencing provides insight
            into the TPS gene family in Paeonia ostii
  JOURNAL   unpublished
REFERENCE   2  (bases 1 to 3112)
  AUTHORS   Jing,S.
  TITLE     Direct Submission
  JOURNAL   Submitted (03-MAR-2021) College of Horticulture and Plant
            Protection, Yangzhou University, Shuangqiao Street, Yangzhou,
            Jiangsu 225000, China
COMMENT     Bankit Comment: ALT EMAIL:tian_691420353@sina.com
            Bankit Comment: TOTAL # OF SEQS:10
            
            ##Assembly-Data-START##
            Assembly Method       :: SMRT Analysis v. v2.3.0
            Sequencing Technology :: PacBio
            ##Assembly-Data-END##
FEATURES             Location/Qualifiers
     source          1..3112
                     /organism="Paeonia ostii"
                     /mol_type="mRNA"
                     /db_xref="taxon:459177"
                     /country="China"
                     /collection_date="2017.6.24"
     CDS             <256..>2832
                     /codon_start=1
                     /product="PoTPS"
                     /translation="MMSRSYTNLLDLASGNFPAMGRERRRLPRVMTVPGVISELDDDQ
                     ANSVSSSVIQERIIIVANQLPVKAKRRPDNKGWSFSWDEESLLLQLKDGLPEDMDVLY
                     VGSLKVEVDPAEHDDVSQVLLERFKCVPAFLPPNILSKFYHGFCKQYLWPLFHYMLPL
                     SANHGGRFDRALWEAYVAANKIFSQRVIEVINPEDDYVWIHDYHLMVLPNFLRRKFNR
                     LRMGFFLHSPFPSSEIYRTLPVREEILKALLNSDLIGFHTFDYARHFLSCCSRMLGLD
                     YQSKRGYIGLEYYGRTVGIKIMPVGVHMGQIESVLRQADKEWRVGELKQQFQGKTVLL
                     GVDDMDIFKGVNLKLLAMEQMLKQHPKWQGKAVLVQITNPARGSGKDLEEIQSEIQAS
                     CKRINRAFGRAGYEPIVFIDKPVSLSERAAFYTIAECVVVTAVRDGMNLTPYEYIACR
                     QGVTGSGSNSEMSGSSKSMLVVSEFIGCSPSLSGAIRVNPWSVDATAEAMNEAISLAD
                     HEKQLRHEKHYRYVSTHDVAYWSRSFFQDMERTCKDHFRRRCWGIGLSFGFRVVALDP
                     NFRKLSINDIVSAYSRAKSRAILLDYDGTVMPQTSINKTPSQEVISIINTLSGDVNNT
                     VFVVSGRGRESLSKWFSPCKKLGIAAEHGYFLRWAVDEKWEICGQSSDFSWIQIAEPV
                     MKLYTEATDGSSIEMKESALVWRHQDADPDFGSSQAKELLDHLESVLANEPVAVKRGQ
                     FIVEVKPQGVTKGLVAEKIFTSMADRGRQADFVLCIGDDRSDEDMFEIIGNSLSSGIL
                     TSHASIFACTVGQKPSKAKYYLDDTSEIINMLEALADATSEPSSPTSPTREVGTTRVG
                     FA"
BASE COUNT      878 a    522 c    791 g    921 t
ORIGIN      
        1 atagttttca ttttcaattc acagaagaac cagcattgaa gagagaggaa caaaaagcaa
       61 attgttctag atagagaaag aagacagata gagagaccag acccttgcaa ctcaaaaaca
      121 tcattttctt tcttgggaaa atattttcct tgagatcctg ggtatatata tttttattct
      181 cgtctcgcaa agaaagcaat cctggggttg atttgaaaga ttttgagtag agggttaaaa
      241 taaagaggaa tcaaaatgat gtcaagatcg tataccaatt tactggatct agcttccgga
      301 aactttccgg cgatggggcg tgaaaggagg cggttgccgc gggtaatgac cgttcctggt
      361 gttatatctg agcttgatga tgaccaagct aatagtgtct catcatcggt cattcaggaa
      421 cgtattatta ttgtagctaa tcagcttcct gtgaaggcaa agcgtcgtcc tgataataaa
      481 ggttggagtt ttagttggga tgaggagtcc ttgttgttac agctcaagga cggtttgcct
      541 gaggatatgg atgttttgta tgttgggtct ttgaaggttg aggtcgaccc agctgaacat
      601 gatgatgtat cacaagtttt gttggaaagg ttcaagtgcg taccagcttt tttgccaccc
      661 aacattctgt ccaagtttta tcatggattt tgcaagcagt acttgtggcc gcttttccat
      721 tatatgcttc ctttgtcggc gaatcatggt ggacggtttg atcgtgcatt gtgggaggct
      781 tatgtggctg cgaataagat cttttcacag agggttattg aggtgattaa cccggaagac
      841 gactatgtct ggattcatga ttatcattta atggtgttgc caaacttctt gaggaggaag
      901 tttaatcgtt tgagaatggg gttctttctt cacagtccgt ttccttcatc ggagatatat
      961 agaactcttc ccgtgagaga agagattctc aaggctctgt tgaattcaga ccttattggt
     1021 ttccacacct ttgattatgc tcggcatttc ctttcttgtt gtagcaggat gttgggcttg
     1081 gattatcagt caaagagggg ttatatcggg ttggaatatt atgggaggac cgtagggata
     1141 aagatcatgc cagttggtgt tcacatggga cagattgagt ctgtgttgag acaagcagat
     1201 aaggagtgga gagtaggaga gctcaagcag caattccaag gaaagactgt tttgcttgga
     1261 gttgatgata tggacatttt taagggtgtc aatttgaagc ttttggcaat ggaacagatg
     1321 cttaagcagc atcccaagtg gcagggaaag gctgttttgg tacagattac aaaccctgct
     1381 agagggagtg gaaaagatct cgaagaaata cagtctgaaa tacaggcaag ctgcaaaaga
     1441 atcaatagag cttttggccg ggctggttac gaaccgattg tctttattga taagcctgtt
     1501 tctctcagtg aaagagctgc attctacact attgctgagt gcgttgttgt tacagcagta
     1561 cgggatggga tgaatctaac tccctatgag tacattgcgt gcagacaagg agtcactgga
     1621 tctgggtcca attcagaaat gagtggttct agtaagagca tgctagtagt atcagagttt
     1681 attggatgtt ctccttcact gagtggtgcc atacgggtta acccatggag tgttgacgca
     1741 actgctgagg caatgaatga ggcaatttca ttggctgatc acgagaaaca attgcgtcat
     1801 gagaagcatt acagatatgt tagcacacat gatgttgcgt attggtctcg gagcttcttc
     1861 caagatatgg aaaggacttg caaagaccat ttcagaaggc gttgttgggg aattggcttg
     1921 agttttggtt tcagagttgt agcccttgat cctaatttca gaaagttgtc tatcaatgat
     1981 attgtttcag catattcaag ggcaaaaagt agggcgatat tgctggatta tgatggcact
     2041 gttatgcccc aaacatccat caacaagaca cctagtcaag aggttatctc aataataaac
     2101 acactttctg gtgatgttaa taatactgtt tttgttgtca gtggaagagg tagggaaagc
     2161 ctaagcaagt ggttttctcc ttgtaagaag cttggaattg ctgccgaaca tggatatttc
     2221 ttgaggtggg ctgtggacga gaaatgggag atctgtgggc agagtagtga ttttagttgg
     2281 atacaaatag ctgagcctgt gatgaaacta tatacagaag ctactgatgg ttcttctatt
     2341 gaaatgaagg agagcgcctt ggtgtggcgc catcaggatg cagacccaga ttttggatcc
     2401 agccaggcca aagagttgtt agaccatcta gaaagtgtgc tagcaaatga acctgttgct
     2461 gttaaaaggg gtcagttcat agtagaagtg aagccacagg gagtcactaa aggcttagtt
     2521 gcagaaaaga tcttcacatc aatggcagat agaggaaggc aagccgattt cgttctatgt
     2581 attggcgacg acagatcgga cgaagacatg tttgaaatca ttggcaattc actatcaagc
     2641 ggtatcctaa cctcacatgc atctatcttt gcttgcacgg ttggacagaa accaagtaaa
     2701 gccaagtatt atttggatga tacatctgag attataaaca tgcttgaagc tctagccgat
     2761 gctacatcgg aaccttcttc ccctacttcc cctactagag aagttggaac aacaagggtc
     2821 ggctttgctt gaaaaagatg ggcttggtta ctttgctccg tctatccagc ttgaaagaat
     2881 attatgcaaa accaaaaatc agatgatgct ggattttcct cggaaacaaa cagaaggttg
     2941 aatgggaatg atgagctgct caacagggcc aagtttgaaa tgttggatgt tgacagattt
     3001 ggctgggttt gcatattgac tttatacaga agctggaaag aaaaattagc ttgtagataa
     3061 accgtttaaa atcagtggta cagtggcatt gatctttttt tttttttttt tt
//
LOCUS       PoTPS8                  3389 bp    mRNA    linear   PLN 03-MAR-2021
DEFINITION  Paeonia ostii.
ACCESSION   PoTPS8
VERSION
KEYWORDS    .
SOURCE      Paeonia ostii
  ORGANISM  Paeonia ostii
            Eukaryota; Viridiplantae; Streptophyta; Embryophyta; Tracheophyta;
            Spermatophyta; Magnoliopsida; eudicotyledons; Gunneridae;
            Pentapetalae; Saxifragales; Paeoniaceae; Paeonia.
REFERENCE   1  (bases 1 to 3389)
  AUTHORS   Jing,S.
  TITLE     Single molecule, full-length transcript sequencing provides insight
            into the TPS gene family in Paeonia ostii
  JOURNAL   unpublished
REFERENCE   2  (bases 1 to 3389)
  AUTHORS   Jing,S.
  TITLE     Direct Submission
  JOURNAL   Submitted (03-MAR-2021) College of Horticulture and Plant
            Protection, Yangzhou University, Shuangqiao Street, Yangzhou,
            Jiangsu 225000, China
COMMENT     Bankit Comment: ALT EMAIL:tian_691420353@sina.com
            Bankit Comment: TOTAL # OF SEQS:10
            
            ##Assembly-Data-START##
            Assembly Method       :: SMRT Analysis v. v2.3.0
            Sequencing Technology :: PacBio
            ##Assembly-Data-END##
FEATURES             Location/Qualifiers
     source          1..3389
                     /organism="Paeonia ostii"
                     /mol_type="mRNA"
                     /db_xref="taxon:459177"
                     /country="China"
                     /collection_date="2017.6.24"
     CDS             <258..>2681
                     /codon_start=1
                     /product="PoTPS"
                     /translation="MVSRSSSFLDLASENFMDFPQTPRNLPRVMTVRGIISDADGDGS
                     NDEDSDVRSPMCREKKIIVANFLPIHALKIDVDASEQDEVAQKLLEGFNCVPVFLSHD
                     LQKRFYHGFCKQYLWSLFHYMLPMCPDHSNRFDPLLWQAYVSANKIFADKVMEVINLE
                     DDYVWVHDYHLMVLPTFLRKRFNRVKLGFFLHSPFPSSEIYRTLPVRDEILKSLLNAD
                     LIGFHTFDYARHFLSCCSRMLGLDYESKRGYIGLEYLGRTIYIKILPVGVHMGRLESA
                     LNLPSSSIKAKEIQEQFKGKKVILGVDDMDIFKGISLKLLAVEQLLQHHPELRGKIVM
                     VQILNPARSTGKDIQEEKRETYATTRRINEVYGFPGYEPVILIDRPLPFYEKAAYYAL
                     ADCCIVNAVRDGMNLIPYKYIVCRQRTPKMDEALGIASGSPHSSTLVISEFIGCSPSL
                     SGAFRVNPWNIDHVADALNEALILSDSEKQLRHEKHYRYVSSHDVAYWARSFVQDLER
                     ACRGHYSKRCWGLGFGLHFRILALSPSFRKLSLDHILPAYRRTSRRAIFLDYDGTVVP
                     QGSIVKSPSPEVISILKNLCNDPNNTVFIVSGRGKNSLSDWFAECTDLGIAAEHGYFI
                     RWNSSSNWEASPLIDDFDWKRIAEPVMQQYTETTDGSYIEAKESALVWHHQDAGPDFG
                     SCQAKELLDHLENVLANDPVVVKRGQHIVEVKPQGVTKGLAAEKVLSRMISNGARPDF
                     VLCIGDDRSDEDMFESISSTASSPTLPEPPEIYACTVGQKPSKARYYLDDSVDVVYML
                     QGLSLASKS"
BASE COUNT      943 a    634 c    741 g   1071 t
ORIGIN      
        1 atacttgttc agtactattg agctctgcat tatccattta tccttttcct tttcttttct
       61 tcgattccat tccattcatc aatcagaagg gaaaaaaaaa ctctctcgct ttaactctct
      121 gttcattgat cagtttcgtt tcgcttcagg tacttgcttc tctgtaaccc ttcaagatcc
      181 tttttggtag gaagggcagt tgatctagat acttctgcac acctgtgata accaggttaa
      241 aactctttct ggaagtcatg gtttcaaggt cttcaagttt tttggacttg gcatctgaga
      301 attttatgga tttccctcaa actcctagaa accttccaag agtgatgact gttcgtggaa
      361 tcatctcaga cgcagatggt gatggaagta atgatgaaga ttcagatgtt cgctcaccca
      421 tgtgccgtga gaaaaaaatt atagtggcaa attttctccc tatacatgct ctaaaaattg
      481 atgtagatgc cagtgaacaa gatgaagttg cccagaaatt gctcgaaggt tttaattgtg
      541 tgcctgtatt tctttctcat gatcttcaga aaaggtttta tcatgggttc tgcaagcaat
      601 atttgtggtc acttttccat tacatgttgc ccatgtgccc ggatcatagc aaccgttttg
      661 acccgttgct ttggcaagcc tatgtttccg ctaataaaat atttgcagac aaggtcatgg
      721 aggtaatcaa cctcgaggat gattatgtat gggttcacga ctatcatctt atggttctcc
      781 ctacgttctt aaggaagcgt ttcaatagag ttaagcttgg gttcttcctc cacagcccat
      841 ttccctcttc agagatctac agaactttgc cagtgcgaga tgaaatcctg aaatcgttgc
      901 ttaatgcaga tttgattggt tttcatactt ttgattatgc tcgccatttt ctctcttgtt
      961 gcagtagaat gttgggattg gactatgaat ccaaaagggg ctacattgga ctagaatatt
     1021 taggccgcac aatatacatc aaaattttgc cagttggtgt tcatatgggc cgacttgaat
     1081 ctgcattgaa tctcccctct tcatccatta aggccaaaga aatccaagaa caattcaagg
     1141 ggaagaaggt tatactgggc gttgatgaca tggacatatt caaaggcatc agtttaaaat
     1201 tactagcagt ggaacagctt ttgcaacatc atccagaatt gcggggcaag atagtcatgg
     1261 ttcaaattct aaatcctgca aggagcactg gaaaagatat tcaagaagaa aaaagggaaa
     1321 catatgcgac taccaggaga ataaatgagg tttatggatt tcctggctat gagcctgtta
     1381 ttctgattga ccgccccttg cctttttatg agaaagctgc ttattatgca ttggcagatt
     1441 gttgtattgt gaatgccgtg agagatggaa tgaacttaat cccatacaaa tacattgttt
     1501 gcaggcagcg aactccaaaa atggatgaag ctttaggcat tgcctctgga tctcctcatt
     1561 caagtacact tgttatctca gagttcatag gttgctcgcc atctctaagc ggggcattta
     1621 gggtgaaccc atggaacatt gatcacgtag ctgacgcact aaatgaggcc ctcattctgt
     1681 ctgattcaga gaagcaattg cggcatgaga agcactatcg gtatgttagc tctcatgatg
     1741 ttgcttattg ggcacgcagt tttgtgcagg atttggagcg agcgtgcaga ggtcactaca
     1801 gtaagcgttg ctggggcctt ggttttggtc ttcatttcag gattctggcc ctatctccaa
     1861 gttttaggaa gctatccctt gatcatattt tacctgcata taggaggaca agtagaaggg
     1921 caatattttt ggattatgat ggaacggtgg tgcctcaagg gtctattgtt aaatcaccca
     1981 gtcctgaagt catttccatt ttgaagaacc tttgcaatga cccaaataac acagttttca
     2041 ttgttagtgg gagggggaag aactctctca gtgactggtt tgccgaatgt actgatctgg
     2101 gaatagcagc agagcatggt tatttcataa ggtggaatag ctcttccaat tgggaagcta
     2161 gccctctaat tgatgacttc gattggaaaa gaattgctga gcctgtaatg caacaatata
     2221 ctgagacgac tgatggatcc tacatagagg ctaaggagag cgccttagta tggcaccatc
     2281 aagatgctgg acctgatttt ggatcctgcc aagccaagga gctgttggat catctcgaaa
     2341 atgttcttgc aaatgatcct gttgttgtta agaggggtca acacattgtt gaagttaaac
     2401 ctcagggagt aaccaaagga ttggctgcgg agaaggtcct ttccagaatg atcagcaatg
     2461 gggcacggcc agattttgtg ttgtgcattg gggatgatag atctgatgag gatatgtttg
     2521 agagcatatc aagcacagct tctagtccaa cactgcctga acccccggag atatatgcat
     2581 gcactgttgg ccaaaaacca agcaaagctc ggtattatct agatgatagt gtggatgttg
     2641 tgtatatgct tcaaggtctt tctcttgctt caaagtcttg agaatggaag aaccgccctt
     2701 tttgtgatgg tgaatactgg ggattggcga cttcaacatt ggctaacatt acacattttt
     2761 atatccttaa aattgtcaaa ggcagggcag gtttatgtat gttgcgaggc cgtcattggg
     2821 tttgtataca tgttactttt ttttttgttt aaatttacag atgaagttcg taaagctaca
     2881 ttcactgcct tttctttacc attaatataa tatatatact tttctcttgg taaataaaaa
     2941 ctccatttat acaaacctct gtaaaattct ctatatggca tgttagatgt tactataaca
     3001 gtatttgcaa aaatggtagc tgcaggtaat tttgcaatag aatgacaaaa tgatagctgc
     3061 agggaacttg gcaagcaaac gtttgggtta acggtagatg caggtgggca gtcgttgcat
     3121 aagcacaaat gcgcaatcca attattactc gtggctgcag atctagataa gggatagaag
     3181 agtaatttct aattcacttt taaccatatt aacggttagg atcatgaaat tattgttgga
     3241 ttttcttaga aatatatacg ggcatatatg attgtaacta ttgaatattc ttttagacga
     3301 ttgtattata tccgaccaga ttactttaac cataaagtga tcgtcttaat ttgattgagc
     3361 aaacccctat tgggtacttt acttccatt
//
LOCUS       PoTPS9                  1357 bp    mRNA    linear   PLN 03-MAR-2021
DEFINITION  Paeonia ostii.
ACCESSION   PoTPS9
VERSION
KEYWORDS    .
SOURCE      Paeonia ostii
  ORGANISM  Paeonia ostii
            Eukaryota; Viridiplantae; Streptophyta; Embryophyta; Tracheophyta;
            Spermatophyta; Magnoliopsida; eudicotyledons; Gunneridae;
            Pentapetalae; Saxifragales; Paeoniaceae; Paeonia.
REFERENCE   1  (bases 1 to 1357)
  AUTHORS   Jing,S.
  TITLE     Single molecule, full-length transcript sequencing provides insight
            into the TPS gene family in Paeonia ostii
  JOURNAL   unpublished
REFERENCE   2  (bases 1 to 1357)
  AUTHORS   Jing,S.
  TITLE     Direct Submission
  JOURNAL   Submitted (03-MAR-2021) College of Horticulture and Plant
            Protection, Yangzhou University, Shuangqiao Street, Yangzhou,
            Jiangsu 225000, China
COMMENT     Bankit Comment: ALT EMAIL:tian_691420353@sina.com
            Bankit Comment: TOTAL # OF SEQS:10
            
            ##Assembly-Data-START##
            Assembly Method       :: SMRT Analysis v. v2.3.0
            Sequencing Technology :: PacBio
            ##Assembly-Data-END##
FEATURES             Location/Qualifiers
     source          1..1357
                     /organism="Paeonia ostii"
                     /mol_type="mRNA"
                     /db_xref="taxon:459177"
                     /country="China"
                     /collection_date="2017.6.24"
     CDS             <1..>1292
                     /codon_start=3
                     /product="PoTPS"
                     /translation="MLHSECFERRMNLVPYKYIVCRQGTQHMEEALGVKLDSPRTSML
                     VVSEFIGCSPSLSGAIRVNPWDIDAVADALNLAITMQDNEKQLRHEKHYRYVSSHDVT
                     YWARSFAQDLDRACQDHYNKRCWGIGLGLGFRVVSLSPSFRKLSIDHIVSAYRRTSRR
                     VIFLDYDGTVVPHTSMVKKPSPEVISVLNTLCSDPKNTVFIVSGRGRTSLSDWLAPCE
                     KLGIAAEHGYFIRWSKAPEWESSFLGTDLDWKSIVEPVMKLYTEATDGSTIEMKESAL
                     VWHHQDADPDFGSCQAMQLLDHLENVLANEPAVVKRGQHIVEVKPQGVSKGLVAENVL
                     STMIHGGKPPDFVMCIGDDRSDEDMFESILSTISSPSFLTSPEIFACTVGRKPSKAKY
                     YLDDTVDVVKLLQGLATASSPKPRHIAHIQVSFESCV"
BASE COUNT      380 a    251 c    337 g    389 t
ORIGIN      
        1 gaatgttgca tagtgaatgc tttgagagac gaatgaattt agttccctat aagtacattg
       61 tttgtaggca gggaactcaa cacatggaag aagctctggg cgtcaagttg gattctcctc
      121 gcacaagcat gcttgttgta tctgagttta taggttgttc accttcttta agtggggcaa
      181 ttagggttaa cccatgggac attgatgctg tagctgatgc tctgaatctg gccattacga
      241 tgcaagataa tgagaagcaa ttgagacatg agaaacacta tcgctatgtt agttctcatg
      301 atgtaacgta ttgggcacgc agctttgcac aggatttgga cagagcatgc caagatcatt
      361 ataataagcg gtgctgggga attggtttag gtcttggttt ccgagttgtt tcactctctc
      421 caagttttag gaagttgtct attgaccaca ttgtgtcggc atacagaagg acaagtagaa
      481 gggtaatatt tctggattat gatggtactg ttgttcccca tacgtctatg gtaaaaaaac
      541 ctagccctga ggtcatctct gttctgaaca cactatgcag tgatccaaaa aacactgtgt
      601 ttattgtcag tggaagggga agaacttcat tgagcgactg gcttgctcca tgtgagaagc
      661 tgggaatagc agctgaacat ggttacttca taaggtggag taaagctccg gaatgggaat
      721 ccagtttcct gggtactgac cttgattgga aaagcattgt ggaaccggtg atgaaattat
      781 atacagaggc aactgatggt tcgaccatag agatgaaaga gagtgctctg gtatggcacc
      841 atcaagatgc agaccctgac tttgggtcct gtcaagctat gcaattgttg gatcatcttg
      901 aaaatgttct tgcaaacgaa ccagctgttg ttaagagggg ccagcatatt gtcgaagtca
      961 agccacaggg agtaagcaaa gggttggtgg cagagaatgt tctctcaaca atgatccacg
     1021 gcgggaaacc accagatttt gtcatgtgca ttggagacga ccgatctgac gaggacatgt
     1081 ttgagagcat attgagcaca atctccagtc catccttcct cacatctcca gaaatatttg
     1141 catgtactgt gggtcgaaaa ccaagtaaag ccaagtatta tcttgatgat actgttgatg
     1201 ttgtgaaact gcttcaaggt cttgctactg cttcaagtcc aaagccaaga catatagccc
     1261 atatccaggt ttcatttgaa agttgtgtgt gagatgtgtc tctctttgcc tcttgtatat
     1321 ataatatcca cctagtgttt ggagaaaaaa gagtcat
//
LOCUS       PoTPS10                 3186 bp    mRNA    linear   PLN 03-MAR-2021
DEFINITION  Paeonia ostii.
ACCESSION   PoTPS10
VERSION
KEYWORDS    .
SOURCE      Paeonia ostii
  ORGANISM  Paeonia ostii
            Eukaryota; Viridiplantae; Streptophyta; Embryophyta; Tracheophyta;
            Spermatophyta; Magnoliopsida; eudicotyledons; Gunneridae;
            Pentapetalae; Saxifragales; Paeoniaceae; Paeonia.
REFERENCE   1  (bases 1 to 3186)
  AUTHORS   Jing,S.
  TITLE     Single molecule, full-length transcript sequencing provides insight
            into the TPS gene family in Paeonia ostii
  JOURNAL   unpublished
REFERENCE   2  (bases 1 to 3186)
  AUTHORS   Jing,S.
  TITLE     Direct Submission
  JOURNAL   Submitted (03-MAR-2021) College of Horticulture and Plant
            Protection, Yangzhou University, Shuangqiao Street, Yangzhou,
            Jiangsu 225000, China
COMMENT     Bankit Comment: ALT EMAIL:tian_691420353@sina.com
            Bankit Comment: TOTAL # OF SEQS:10
            
            ##Assembly-Data-START##
            Assembly Method       :: SMRT Analysis v. v2.3.0
            Sequencing Technology :: PacBio
            ##Assembly-Data-END##
FEATURES             Location/Qualifiers
     source          1..3186
                     /organism="Paeonia ostii"
                     /mol_type="mRNA"
                     /db_xref="taxon:459177"
                     /country="China"
                     /collection_date="2017.6.24"
     CDS             <400..>2664
                     /codon_start=1
                     /product="PoTPS"
                     /translation="MVSRSSSFLDLASENFMDFPQTPRNLPRVMTVRGIISDADGDGS
                     NDEDSDVRSPMCREKKIIVANFLPIHAQKNLETSTWCFSFDEDSLLLQMKDGFSSETD
                     VVYVGSLKIDVDASEQDEVAQKLLEGFNCVPVFLSHDLQKRFYHGFCKQYLWSLFHYM
                     LPMCPDHSNRFDPLLWQAYVSANKIFADKVMEVINLEDDYVWVHDYHLMVLPTFLRKR
                     FNRVKLGFFLHSPFPSSEIYRTLPVRDEILKSLLNADLIGFHTFDYARHFLSCCSRML
                     GLDYESKRGYIGLEYLGRTIYIKILPVGVHMGRLESALNLPSSSIKAKEIQEQFKGKK
                     VILGVDDMDIFKGISLKLLAVEQLLQHHPELRGKIVMVQILNPARSTGKDIQEEKRET
                     YATTRRINEVYGFPGYEPVILIDRPLPFYEKAAYYALADCCIVNAVRDGMNLIPYKYI
                     VCRQRTPKMDEALGIASGSPHSSTLVISEFIGCSPSLSGAFRVNPWNIDHVADALNEA
                     LILSDSEKQLRHEKHYRYVSSHDVAYWARSFVQDLERACRGHYSKRCWGLGFGLHFRI
                     LALSPSFRKLSLDHILPAYRRTSRRAIFLDYDGTVVPQGSIVKSPSPEVISILKNLCN
                     DPNNTVFIVSGRGKNSLSDWFAECTDLGIAAEHGYFIRWNSSSNWEASPLIDDFDWKR
                     IAEPVMQQYTETTDGSYIEAKESALVWHHQDAGPDFGSCQAKELLDHLENVLANDPVV
                     VKRVNTLLKLNLRE"
BASE COUNT      867 a    602 c    709 g   1008 t
ORIGIN      
        1 taccagttct ggacctaacg cacaacctct acatatcata tgatatgata tgatatatac
       61 gtaaacatat tataatgtat atttatattt ttatctgttt ctaaacagac ataaattcca
      121 aatctaactc tctcttttaa tatacttgtt cagtactatt gagctctgca ttatccattt
      181 atccttttcc ttttcttttc ttcgattcca ttccattcat caatcagaag ggaaaaaaaa
      241 aactctctcg ctttaactct ctgttcattg atcagtttcg tttcgcttca ggtacttgct
      301 tctctgtaac ccttcaagat cctttttggt aggaagggca gttgatctag atacttctgc
      361 acacctgtga taaccaggtt aaaactcttt ctggaagtca tggtttcaag gtcttcaagt
      421 tttttggact tggcatctga gaattttatg gatttccctc aaactcctag aaaccttcca
      481 agagtgatga ctgttcgtgg aatcatctca gacgcagatg gtgatggaag taatgatgaa
      541 gattcagatg ttcgctcacc catgtgccgt gagaaaaaaa ttatagtggc aaattttctc
      601 cctatacatg ctcaaaagaa tttagagact tccacatggt gcttcagctt tgatgaggat
      661 tcacttttgt tacagatgaa ggatgggttt tcatctgaaa ctgacgttgt gtatgtgggg
      721 tctctaaaaa ttgatgtaga tgccagtgaa caagatgaag ttgcccagaa attgctcgaa
      781 ggttttaatt gtgtgcctgt atttctttct catgatcttc agaaaaggtt ttatcatggg
      841 ttctgcaagc aatatttgtg gtcacttttc cattacatgt tgcccatgtg cccggatcat
      901 agcaaccgtt ttgacccgtt gctttggcaa gcctatgttt ccgctaataa aatatttgca
      961 gacaaggtca tggaggtaat caacctcgag gatgattatg tatgggttca cgactatcat
     1021 cttatggttc tccctacgtt cttaaggaag cgtttcaata gagttaagct tgggttcttc
     1081 ctccacagcc catttccctc ttcagagatc tacagaactt tgccagtgcg agatgaaatc
     1141 ctgaaatcgt tgcttaatgc agatttgatt ggttttcata cttttgatta tgctcgccat
     1201 tttctctctt gttgcagtag aatgttggga ttggactatg aatccaaaag gggctacatt
     1261 ggactagaat atttaggccg cacaatatac atcaaaattt tgccagttgg tgttcatatg
     1321 ggccgacttg aatctgcatt gaatctcccc tcttcatcca ttaaggccaa agaaatccaa
     1381 gaacaattca aggggaagaa ggttatactg ggcgttgatg acatggacat attcaaaggc
     1441 atcagtttaa aattactagc agtggaacag cttttgcaac atcatccaga attgcggggc
     1501 aagatagtca tggttcaaat tctaaatcct gcaaggagca ctggaaaaga tattcaagaa
     1561 gaaaaaaggg aaacatatgc gactaccagg agaataaatg aggtttatgg atttcctggc
     1621 tatgagcctg ttattctgat tgaccgcccc ttgccttttt atgagaaagc tgcttattat
     1681 gcattggcag attgttgtat tgtgaatgcc gtgagagatg gaatgaactt aatcccatac
     1741 aaatacattg tttgcaggca gcgaactcca aaaatggatg aagctttagg cattgcctct
     1801 ggatctcctc attcaagtac acttgttatc tcagagttca taggttgctc gccatctcta
     1861 agcggggcat ttagggtgaa cccatggaac attgatcacg tagctgacgc actaaatgag
     1921 gccctcattc tgtctgattc agagaagcaa ttgcggcatg agaagcacta tcggtatgtt
     1981 agctctcatg atgttgctta ttgggcacgc agttttgtgc aggatttgga gcgagcgtgc
     2041 agaggtcact acagtaagcg ttgctggggc cttggttttg gtcttcattt caggattctg
     2101 gccctatctc caagttttag gaagctatcc cttgatcata ttttacctgc atataggagg
     2161 acaagtagaa gggcaatatt tttggattat gatggaacgg tggtgcctca agggtctatt
     2221 gttaaatcac ccagtcctga agtcatttcc attttgaaga acctttgcaa tgacccaaat
     2281 aacacagttt tcattgttag tgggaggggg aagaactctc tcagtgactg gtttgccgaa
     2341 tgtactgatc tgggaatagc agcagagcat ggttatttca taaggtggaa tagctcttcc
     2401 aattgggaag ctagccctct aattgatgac ttcgattgga aaagaattgc tgagcctgta
     2461 atgcaacaat atactgagac gactgatgga tcctacatag aggctaagga gagcgcctta
     2521 gtatggcacc atcaagatgc tggacctgat tttggatcct gccaagccaa ggagctgttg
     2581 gatcatctcg aaaatgttct tgcaaatgat cctgttgttg ttaagagggt caacacattg
     2641 ttgaagttaa acctcaggga gtaaccaaag gattggctgc ggagaaggtc ctttccagaa
     2701 tgatcagcaa tgggcacggc cagattttgt gttgtgcatt ggggatgata gatctgatga
     2761 ggatatgttt gagagcatat caagcacagc ttctagtcca acactgcctg aaccccggag
     2821 atatatgcat gcactgttgg ccaaaaacca agcaaagctc ggtattatct agatgatagt
     2881 gtggatgttg tgtatatgct tcaaggtctt tctcttgctt caaagtcttg agaatggaag
     2941 aaccgccctt tttgtgtagg gtagacaaag cataacgttg tgatttgact aattcagtat
     3001 atagatgggc gtggctgatg cagctctggt tttttttgtt caaggatggt gaatactggg
     3061 gattggcgac ttcaacattg gctaacatta cacattttta tatccttaaa attgtcaaag
     3121 gcagggcagg tttatgtatg ttgcgaggcc gtcattgggt ttgtatacat gttacttttt
     3181 tttttt
//
LOCUS       PoTPS11                 2163 bp    mRNA    linear   PLN 03-MAR-2021
DEFINITION  Paeonia ostii.
ACCESSION   PoTPS11
VERSION
KEYWORDS    .
SOURCE      Paeonia ostii
  ORGANISM  Paeonia ostii
            Eukaryota; Viridiplantae; Streptophyta; Embryophyta; Tracheophyta;
            Spermatophyta; Magnoliopsida; eudicotyledons; Gunneridae;
            Pentapetalae; Saxifragales; Paeoniaceae; Paeonia.
REFERENCE   1  (bases 1 to 2163)
  AUTHORS   Jing,S.
  TITLE     Single molecule, full-length transcript sequencing provides insight
            into the TPS gene family in Paeonia ostii
  JOURNAL   unpublished
REFERENCE   2  (bases 1 to 2163)
  AUTHORS   Jing,S.
  TITLE     Direct Submission
  JOURNAL   Submitted (03-MAR-2021) College of Horticulture and Plant
            Protection, Yangzhou University, Shuangqiao Street, Yangzhou,
            Jiangsu 225000, China
COMMENT     Bankit Comment: ALT EMAIL:tian_691420353@sina.com
            Bankit Comment: TOTAL # OF SEQS:10
            
            ##Assembly-Data-START##
            Assembly Method       :: SMRT Analysis v. v2.3.0
            Sequencing Technology :: PacBio
            ##Assembly-Data-END##
FEATURES             Location/Qualifiers
     source          1..2163
                     /organism="Paeonia ostii"
                     /mol_type="mRNA"
                     /db_xref="taxon:459177"
                     /country="China"
                     /collection_date="2017.6.24"
     CDS             <400..>1824
                     /codon_start=1
                     /product="PoTPS"
                     /translation="MVQILNPARSTGKDIQEEKRETYATTRRINEVYGFPGYEPVILI
                     DRPLPFYEKAAYYALADCCIVNAVRDGMNLIPYKYIVCRQRTPKMDEALGIASGSPHS
                     STLVISEFIGCSPSLSGAFRVNPWNIDHVADALNEALILSDSEKQLRHEKHYRYVSSH
                     DVAYWARSFVQDLERACRGHYSKRCWGLGFGLHFRILALSPSFRKLSLDHILPAYRRT
                     SRRAIFLDYDGTVVPQGSIVKSPSPEVISILKNLCNDPNNTVFIVSGRGKNSLSDWFA
                     ECTDLGIAAEHGYFIRWNSSSNWEASPLIDDFDWKRIAEPVMQQYTETTDGSYIEAKE
                     SALVWHHQDAGPDFGSCQAKELLDHLENVLANDPVVVKRGQHIVEVKPQGVTKGLAAE
                     KVLSRMISNGARPDFVLCIGDDRSDEDMFESISSTASSPTLPEPPEIYACTVGQKPSK
                     ARYYLDDSVDVVYMLQGLSLASKS"
BASE COUNT      596 a    395 c    513 g    659 t
ORIGIN      
        1 ctacagaact ttgccagtgc gagatgaaat cctgaaatcg ttgcttaatg cagatttgat
       61 tggttttcat acttttgatt atgctcgcca ttttctctct tgttgcagta gaatgttggg
      121 attggactat gaatccaaaa ggggctacat tggactagaa tatttaggcc gcacaatata
      181 catcaaaatt ttgccagttg gtgttcatat gggccgactt gaatctgcat tgaatctccc
      241 ctcttcatcc attaaggcca aagaaatcca agaacaattc aaggggaaga aggttatact
      301 gggcgttgat gacatggaca tattcaaagg catcagttta aaattactag cagtggaaca
      361 gcttttgcaa catcatccag aattgcgggc aagatagtca tggttcaaat tctaaatcct
      421 gcaaggagca ctggaaaaga tattcaagaa gaaaaaaggg aaacatatgc gactaccagg
      481 agaataaatg aggtttatgg atttcctggc tatgagcctg ttattctgat tgaccgcccc
      541 ttgccttttt atgagaaagc tgcttattat gcattggcag attgttgtat tgtgaatgcc
      601 gtgagagatg gaatgaactt aatcccatac aaatacattg tttgcaggca gcgaactcca
      661 aaaatggatg aagctttagg cattgcctct ggatctcctc attcaagtac acttgttatc
      721 tcagagttca taggttgctc gccatctcta agcggggcat ttagggtgaa cccatggaac
      781 attgatcacg tagctgacgc actaaatgag gccctcattc tgtctgattc agagaagcaa
      841 ttgcggcatg agaagcacta tcggtatgtt agctctcatg atgttgctta ttgggcacgc
      901 agttttgtgc aggatttgga gcgagcgtgc agaggtcact acagtaagcg ttgctggggc
      961 cttggttttg gtcttcattt caggattctg gccctatctc caagttttag gaagctatcc
     1021 cttgatcata ttttacctgc atataggagg acaagtagaa gggcaatatt tttggattat
     1081 gatggaacgg tggtgcctca agggtctatt gttaaatcac ccagtcctga agtcatttcc
     1141 attttgaaga acctttgcaa tgacccaaat aacacagttt tcattgttag tgggaggggg
     1201 aagaactctc tcagtgactg gtttgccgaa tgtactgatc tgggaatagc agcagagcat
     1261 ggttatttca taaggtggaa tagctcttcc aattgggaag ctagccctct aattgatgac
     1321 ttcgattgga aaagaattgc tgagcctgta atgcaacaat atactgagac gactgatgga
     1381 tcctacatag aggctaagga gagcgcctta gtatggcacc atcaagatgc tggacctgat
     1441 tttggatcct gccaagccaa ggagctgttg gatcatctcg aaaatgttct tgcaaatgat
     1501 cctgttgttg ttaagagggg tcaacacatt gttgaagtta aacctcaggg agtaaccaaa
     1561 ggattggctg cggagaaggt cctttccaga atgatcagca atggggcacg gccagatttt
     1621 gtgttgtgca ttggggatga tagatctgat gaggatatgt ttgagagcat atcaagcaca
     1681 gcttctagtc caacactgcc tgaacccccg gagatatatg catgcactgt tggccaaaaa
     1741 ccaagcaaag ctcggtatta tctagatgat agtgtggatg ttgtgtatat gcttcaaggt
     1801 ctttctcttg cttcaaagtc ttgagaatgg aagaaccgcc ctttttgtgt agggtagaca
     1861 aagcataacg ttgtgatttg actaattcag tatatagatg ggcgtggctg atgcagctct
     1921 ggtttttttt gttcaaggat ggtgaatact ggggattggc gacttcaaca ttggctaaca
     1981 ttacacattt ttatatcctt aaaattgtca aaggcagggc aggtttatgt atgttgcgag
     2041 gccgtcattg ggtttgtata catgttactt tttttttttt gtttaaattt acagatgaag
     2101 ttcgtaaagc tacattcact gccttttctt taccattaat ataatatata tacttttctc
     2161 ttg
//
